# Supplementary material for: A Sustainable Strategy for Gastrointestinal Nematode Control in Sheep
Source: Vet Sci. 2026 Jan 21;13(1):104. doi: 10.3390/vetsci13010104 (PMC12846356; doi:10.3390/vetsci13010104)
Supplement: Supplementary file 1 [file vetsci-13-00104-s001.zip]

Archive with 1 entries (1 files):
- vetsci-4031543-supplementary.pdf
